# Supplementary material for: Evaluation of the flipped dose NIVO3+IPI1 in patients with advanced unresectable melanoma
Source: J Natl Cancer Inst. 2025 Dec 8;118(7):1320–4. doi: 10.1093/jnci/djaf327 (PMC13339152; doi:10.1093/jnci/djaf327)
Supplement: djaf327_Supplementary_Data [file djaf327_supplementary_data.zip]

Archive with 2 entries (2 files):
- djaf327_Supplementary_Data.docx
- Supplementary File IpiNivo dosing 25-10-08.pdf
